# Supplementary material for: Transcriptomic data of bovine ovarian granulosa cells of control and High A4 cows
Source: Data Brief. 2021 Jun 11;37:107217. doi: 10.1016/j.dib.2021.107217 (PMC8220326; doi:10.1016/j.dib.2021.107217)
Supplement: Supplementary file 1 [file mmc1.xlsx]

## Sheet: Table 1
Supplementary Table 1. Genes Enriched (≥ 1.5-fold greater expression than all other cells types) or Decreased (≤ -1.5-fold) in High A4 Granulosa Cells						Linear Microarray Results (arbitrary units)
Probeset ID	Gene Symbol	Description	Location	Family	Fold Change (High A4 vs Control GC)	High A4 GC1	High A4 GC2	High A4 GC3	High A4 GC4	Control GC1	Control GC2	Control GC3	Control GC4
12761259	SUMO2	small ubiquitin-like modifier 2	Nucleus	enzyme	-5.205	200.76	221.665	253.781	358.643	237.96	299.903	303.655	399.285
12774842	AOX1	aldehyde oxidase 1	Cytoplasm	enzyme	-3.303	52.5754	212.512	72.9703	53.1845	346.805	334.777	251.967	195.258
12905574	DYNLT3	dynein light chain Tctex-type 3	Cytoplasm	other	-3.129	24.4699	43.18	30.7031	77.1219	92.7513	125.426	111.22	170.606
12687887	FOS	Fos proto-oncogene, AP-1 transcription factor subunit	Nucleus	transcription regulator	-3.093	43.2692	40.9829	36.7535	87.0891	246.778	215.665	176.487	71.9371
12802519	HIST1H2BM	histone cluster 1 H2B family member m	Nucleus	other	-2.874	239.011	232.701	481.785	931.274	1265.84	1226.47	971.434	822.539
12877406	EGR1	early growth response 1	Nucleus	transcription regulator	-2.828	238.615	245.974	149.075	473.983	888.572	752.95	978.65	368.507
12894921	ESCO2	establishment of sister chromatid cohesion N-acetyltransferase 2	Nucleus	enzyme	-2.541	144.512	131.747	202.574	331.72	500.873	564.624	430.018	389.892
12843247	PHGDH	phosphoglycerate dehydrogenase	Cytoplasm	enzyme	-2.45	64.8167	55.1663	67.2704	106.342	267.172	213.932	151.693	92.9582
12815755	KIF22	kinesin family member 22	Nucleus	other	-2.393	53.9483	42.6529	43.7924	102.498	151.5	160.577	153.147	117.49
12835737	JUN	Jun proto-oncogene, AP-1 transcription factor subunit	Nucleus	transcription regulator	-2.361	222.634	171.35	134.233	371.768	450.433	443.527	576.418	471.407
12745384	CRYBB1	crystallin beta B1	Other	other	-2.356	39.6815	39.0316	56.2609	45.3677	168.781	134.797	52.5558	93.9409
12745867	KNTC1	kinetochore associated 1	Nucleus	other	-2.354	109.428	101.508	154.598	252.359	386.653	399.545	292.384	261.016
12805984	GMNN	geminin, DNA replication inhibitor	Nucleus	transcription regulator	-2.335	47.1208	33.8525	47.979	92.3649	129.539	148.489	101.957	112.63
12692009	NUSAP1	nucleolar and spindle associated protein 1	Nucleus	other	-2.323	39.9618	35.8574	81.5785	111.127	165.384	136.831	154.75	136.626
12825587	CENPU	centromere protein U	Nucleus	other	-2.295	91.4428	79.5214	126.869	222.001	299.574	329.426	204.011	260.518
12898870	PRSS35	protease, serine 35	Extracellular Space	peptidase	-2.233	97.6619	91.4876	45.5405	84.0106	205.078	193.036	115.325	201.715
12871525	NCAPG	non-SMC condensin I complex subunit G	Nucleus	other	-2.213	171.305	203.336	286.603	525.667	646.766	655.726	440.953	599.175
12862370	PARPBP	PARP1 binding protein	Nucleus	other	-2.179	48.9597	55.9072	79.8581	122.009	157.307	159.916	141.566	150.088
12876902	HMMR	hyaluronan mediated motility receptor	Plasma Membrane	transmembrane receptor	-2.171	93.9729	128.531	178.286	262.863	336.822	378.607	336.18	289.653
12718797	DSN1	DSN1 homolog, MIS12 kinetochore complex component	Nucleus	other	-2.169	62.2944	47.0589	71.4119	141.492	147.28	158.992	157.122	145.335
12722357	FBXO32	F-box protein 32	Cytoplasm	enzyme	-2.149	64.6749	113.061	79.1698	74.5728	160.328	182.264	88.0732	213.262
12808600	LOC361346	similar to chromosome 18 open reading frame 54	Other	other	-2.146	55.9819	41.1658	87.9294	120.546	119.333	147.115	140.261	159.556
12780541	IGFBP5	insulin like growth factor binding protein 5	Extracellular Space	other	-2.132	44.9966	74.7878	48.7306	48.3282	132.197	102.027	167.175	77.252
12740526	NPHS2	NPHS2, podocin	Plasma Membrane	other	-2.127	43.9828	53.721	62.3856	68.0075	138.397	161.608	126.087	91.4282
12802644	HIST1H4B	histone cluster 1 H4 family member b	Nucleus	other	-2.119	86.4257	80.5026	53.3108	138.707	155.56	194.512	134.003	203.245
12755848	SLC7A5	solute carrier family 7 member 5	Plasma Membrane	transporter	-2.094	45.888	78.268	64.0334	76.9721	189.635	160.653	113.331	76.497
12896865	ABRACL	ABRA C-terminal like	Other	other	-2.091	39.7131	63.689	89.0607	105.975	145.914	175.58	115.907	133.757
12808472	NDC80	NDC80, kinetochore complex component	Nucleus	other	-2.079	137.476	131.594	190.899	275.776	353.929	372.752	353.96	356.861
12691481	KIAA0101	KIAA0101	Nucleus	other	-2.057	124.689	101.541	162.257	224.504	356.363	309.434	262.363	217.524
12796835	KIF15	kinesin family member 15	Nucleus	other	-2.036	122.634	95.2046	144.805	189.733	291.153	284.734	214.912	236.351
12846005	TTF2	transcription termination factor 2	Cytoplasm	transcription regulator	-2.009	62.6139	47.5531	59.2115	91.5304	150.479	139.283	115.634	109.226
12678626	ALCAM	activated leukocyte cell adhesion molecule	Plasma Membrane	other	-1.988	118.713	117.418	129.949	114.115	210.004	224.134	169.327	336.999
12688260	Kcnn2	potassium intermediate/small conductance calcium-activated channel, subfamily N, member 2	Plasma Membrane	ion channel	-1.963	59.8619	96.5521	74.8456	67.4276	169.256	198.099	123.64	159.666
12846146	KIF2C	kinesin family member 2C	Nucleus	other	-1.941	52.3362	45.3403	71.1904	90.1597	120.615	130.363	129.001	98.4768
12754320	TTYH1	tweety family member 1	Plasma Membrane	ion channel	-1.937	99.3194	91.6392	84.1783	109.085	180.788	166.425	116.977	277.816
12841908	THEM4	thioesterase superfamily member 4	Plasma Membrane	enzyme	-1.934	55.6488	88.5809	50.1974	72.7908	131.026	128.266	116.689	125.309
12697409	ARHGAP11A	Rho GTPase activating protein 11A	Cytoplasm	other	-1.932	159.113	189.238	290.075	409.285	450.647	456.6	449.358	474.667
12887402	LMNB1	lamin B1	Nucleus	other	-1.931	74.062	48.582	93.4018	114.298	163.63	174.117	126.281	145.897
12683782	ECT2	epithelial cell transforming 2	Cytoplasm	other	-1.93	271.773	250.606	386.622	534.198	608.777	634.922	599.537	581.057
12714218	MGME1	mitochondrial genome maintenance exonuclease 1	Cytoplasm	enzyme	-1.909	68.1578	57.2105	82.1496	139.996	156.949	172.925	134.083	143.435
12700364	PLEK	pleckstrin	Cytoplasm	other	-1.9	61.2108	67.873	76.7437	60.1761	112.223	163.395	101.427	165.931
12874660	HSD17B11	hydroxysteroid 17-beta dehydrogenase 11	Cytoplasm	enzyme	-1.896	67.148	98.5935	74.0701	91.1587	186.509	182.631	122.253	123.783
12890559	MELK	maternal embryonic leucine zipper kinase	Cytoplasm	kinase	-1.891	132.977	157.618	201.454	303.65	346.984	383.497	330.916	289.073
12863730	RAD51AP1	RAD51 associated protein 1	Nucleus	other	-1.883	73.1068	56.2119	65.8043	123.129	150.396	155.101	120.71	141.882
12895123	ZNF367	zinc finger protein 367	Nucleus	transcription regulator	-1.876	97.6226	45.328	63.9786	97.5291	148.648	153.498	121.872	110.838
12847198	DNAJB4	DnaJ heat shock protein family (Hsp40) member B4	Nucleus	other	-1.873	41.738	49.6305	55.6313	92.9239	83.1079	92.2064	116.812	121.925
12899142	NT5DC1	5'-nucleotidase domain containing 1	Other	other	-1.871	88.8582	168.387	177.962	221.929	271.985	303.247	222.181	302.881
12722586	TERF1	telomeric repeat binding factor 1	Nucleus	other	-1.871	127.829	154.436	211.611	293.447	293.261	335.75	329.315	369.669
12748602	ZNF570	zinc finger protein 570	Nucleus	other	-1.864	93.4796	75.0124	112.298	146.341	171.112	212.255	151.159	210.39
12691099	C15orf41	chromosome 15 open reading frame 41	Other	other	-1.862	84.3926	110.708	123.441	129.215	228.315	198.993	199.358	161.063
12725324	CA8	carbonic anhydrase 8	Cytoplasm	enzyme	-1.862	316.888	387.56	209.341	342.421	635.841	668.751	483.5	677.258
12756265	RRAD	RRAD, Ras related glycolysis inhibitor and calcium channel regulator	Cytoplasm	enzyme	-1.853	84.0039	91.6402	54.7011	73.1592	202.757	160.953	83.6951	148.335
12704554	CKAP2L	cytoskeleton associated protein 2 like	Cytoplasm	other	-1.847	225.565	200.493	317.717	412.501	521.414	505.466	499.7	460.857
12767731	SAT2	spermidine/spermine N1-acetyltransferase family member 2	Plasma Membrane	enzyme	-1.847	78.5352	77.6897	121.933	131.025	166.667	180.559	145.772	241.838
12692627	KNL1	kinetochore scaffold 1	Nucleus	other	-1.843	129.823	126.134	200.278	293.955	338.92	431.559	304.085	386.836
12714352	TPX2	TPX2, microtubule nucleation factor	Nucleus	other	-1.842	184.538	190.38	266.293	337.424	437.333	446.737	419.625	412.054
12793233	BLM	Bloom syndrome RecQ like helicase	Nucleus	enzyme	-1.839	90.3737	106.902	129.936	192.809	254.871	263.308	200.694	206.077
12683252	GYG1	glycogenin 1	Cytoplasm	enzyme	-1.839	97.3979	96.0606	94.3674	147.929	170.342	192.171	229.859	199.143
12854287	ANLN	anillin actin binding protein	Cytoplasm	other	-1.838	189.968	125.104	185.166	231.421	350.818	348.429	276.495	343.076
12796403	POC1A	POC1 centriolar protein A	Cytoplasm	peptidase	-1.835	113.273	95.6361	107.75	193.196	238.522	236.352	204.443	188.568
12761510	TK1	thymidine kinase 1	Cytoplasm	kinase	-1.831	375.118	318.615	408.321	558	813.238	842.04	965.928	594.621
12866727	POC1B	POC1 centriolar protein B	Cytoplasm	other	-1.828	84.1727	99.6469	75.3564	106.98	144.2	142.334	127.725	217.773
12716738	MASTL	microtubule associated serine/threonine kinase like	Cytoplasm	kinase	-1.817	90.785	72.7518	117.122	152.27	195.17	214.729	159.789	177.183
12799135	FANCD2	Fanconi anemia complementation group D2	Nucleus	other	-1.813	84.3945	76.4098	93.7277	121.991	178.885	179.541	168.006	145.042
12839301	DEPDC1	DEP domain containing 1	Nucleus	transcription regulator	-1.81	175.052	200.297	251.85	391.64	442.317	458.273	460.902	445.488
12814010	RMI2	RecQ mediated genome instability 2	Nucleus	other	-1.809	45.4228	52.0281	62.9178	103.667	112.828	152.149	130.815	88.6402
12867807	CSRP2	cysteine and glycine rich protein 2	Nucleus	other	-1.808	156.227	164.916	186.204	235.461	388.99	395.808	239.952	264.622
12909607	KIF4A	kinesin family member 4A	Nucleus	other	-1.805	135.427	136.944	183.432	262.913	295.553	307.582	276.798	304.032
12868668	CEP83	centrosomal protein 83	Extracellular Space	other	-1.804	75.9252	76.9058	102.047	154.345	176.815	197.302	173.246	174.843
12732959	KIF18A	kinesin family member 18A	Cytoplasm	enzyme	-1.804	160.65	209.138	242.102	322.363	477.813	463.217	314.302	366.533
12701269	MSH2	mutS homolog 2	Nucleus	enzyme	-1.802	90.4808	85.3507	108.25	170.05	197.648	220.105	169.575	181.759
12899705	RGS17	regulator of G-protein signaling 17	Cytoplasm	other	-1.795	241.987	241.139	235.547	171.872	406.044	505.947	288.024	512.085
12804021	HIST1H3G	histone cluster 1 H3 family member g	Nucleus	other	-1.794	867.156	491.89	715.285	1215.12	1477.05	1312.96	1445.31	1207.02
12818749	SFR1	SWI5 dependent homologous recombination repair protein 1	Nucleus	transcription regulator	-1.793	75.0296	49.6045	60.7324	81.4604	110.344	133.109	79.9618	140.298
12837565	STIL	SCL/TAL1 interrupting locus	Nucleus	other	-1.792	131.175	108.505	173.438	247.111	301.335	310.648	270.825	255.625
12859556	RACGAP1	Rac GTPase activating protein 1	Cytoplasm	transporter	-1.791	268.622	285.241	426.288	516.23	727.641	692.162	635.113	465.769
12700024	BUB1	BUB1 mitotic checkpoint serine/threonine kinase	Nucleus	kinase	-1.789	122.076	113.299	169.476	180.538	284.778	311.242	276.94	215.835
12746240	UNG	uracil DNA glycosylase	Nucleus	enzyme	-1.789	104.015	172.788	169.066	219.701	278.521	292.017	286.239	221.702
12896461	MTHFD1L	methylenetetrahydrofolate dehydrogenase (NADP+ dependent) 1-like	Cytoplasm	enzyme	-1.788	550.259	753.895	897.807	1110.34	1626.66	1479.81	1183.02	1618.36
12767774	TXNDC17	thioredoxin domain containing 17	Cytoplasm	enzyme	-1.785	63.8964	70.8942	47.1055	92.8014	111.648	117.172	108.216	130.27
12875984	RELL1	RELT like 1	Plasma Membrane	other	-1.78	106.915	100.295	121.695	171.877	249.363	241.259	186.711	178.741
12895589	CKS2	CDC28 protein kinase regulatory subunit 2	Other	kinase	-1.773	215.648	121.539	158.704	263.668	320.668	323.566	321.082	308.438
12790500	TICRR	TOPBP1 interacting checkpoint and replication regulator	Nucleus	other	-1.772	49.064	48.5768	73.1501	93.4546	115.507	132.864	109.715	91.3117
12901231	ME1	malic enzyme 1	Cytoplasm	enzyme	-1.769	249.691	431.091	399.133	399.565	661.518	665.782	597.447	641.786
12708398	CENPO	centromere protein O	Nucleus	other	-1.757	154.731	168.473	171.999	233.06	346.827	334.149	336.889	299.115
12842304	RAD54L	RAD54-like (S. cerevisiae)	Nucleus	enzyme	-1.755	79.201	68.416	92.9613	130.215	192.577	186.032	152.929	132.651
12773515	TOP2A	topoisomerase (DNA) II alpha	Nucleus	enzyme	-1.753	618.055	613.391	923.222	1188.03	1294.03	1488.56	1266.59	1295.04
12681108	ACAD11	acyl-CoA dehydrogenase family member 11	Cytoplasm	enzyme	-1.752	83.8741	130.912	134.585	152.456	196.083	197.636	182.866	243.075
12709472	SKA3	spindle and kinetochore associated complex subunit 3	Nucleus	other	-1.75	156.088	172.863	221.837	280.678	331.287	333.954	334.704	268.902
12905763	AP1S2	adaptor related protein complex 1 sigma 2 subunit	Cytoplasm	transporter	-1.746	147.068	214.452	233.207	340.521	346.695	340.932	365.779	414.98
12724704	DSCC1	DNA replication and sister chromatid cohesion 1	Nucleus	other	-1.746	67.9125	43.453	43.3529	101.363	104.43	106.886	101.35	110.344
12772448	FAM64A	family with sequence similarity 64 member A	Nucleus	other	-1.746	82.2944	63.0945	80.307	122.861	154.63	151.543	185.852	94.9652
12694290	DLGAP5	DLG associated protein 5	Nucleus	phosphatase	-1.743	185.219	190.024	277.964	361.355	423.987	423.172	424.603	384.579
12793514	LCMT2	leucine carboxyl methyltransferase 2	Cytoplasm	enzyme	-1.738	88.1387	78.7592	78.8745	132.882	133.295	179.836	136.994	165.431
12749362	POLD1	DNA polymerase delta 1, catalytic subunit	Nucleus	enzyme	-1.737	93.9026	85.1541	89.0635	120.679	233.172	194.172	160.614	98.7629
12905544	MTMR1	myotubularin related protein 1	Cytoplasm	phosphatase	-1.734	61.9889	76.3977	81.7997	91.8798	110.085	126.869	132.719	131.669
12854099	ASNS	asparagine synthetase (glutamine-hydrolyzing)	Cytoplasm	enzyme	-1.732	83.9985	93.9972	103.034	96.825	175.946	171.303	124.329	137.192
12869943	CCNA2	cyclin A2	Nucleus	other	-1.73	235.085	279.232	348.144	541.761	618.799	619.995	532.781	576.194
12866416	CDK2	cyclin dependent kinase 2	Nucleus	kinase	-1.73	129.955	129.437	142.64	222.978	316.153	273.353	256.005	182.334
12707762	CCT4	chaperonin containing TCP1 subunit 4	Cytoplasm	other	-1.729	596.307	910.486	645.78	863.756	1581.06	1477.07	865.805	1297.61
12792052	MIS18BP1	MIS18 binding protein 1	Nucleus	other	-1.728	267.153	179.39	279.5	381.07	441.357	469.731	394.958	466.659
12776855	DDX18	DEAD-box helicase 18	Nucleus	enzyme	-1.727	73.4365	99.4748	87.6877	137.953	108.655	151.608	192.201	232.866
12767708	BRCA1	BRCA1, DNA repair associated	Nucleus	transcription regulator	-1.724	115.922	76.9952	140.203	220.603	251.39	267.56	204.816	233.006
12793930	WDR73	WD repeat domain 73	Extracellular Space	other	-1.717	68.8155	68.0236	53.5345	67.3747	101.544	116.357	108.391	127.755
12694383	ABHD4	abhydrolase domain containing 4	Cytoplasm	peptidase	-1.714	92.3878	171.744	121.381	179.455	194.055	186.027	237.433	314.849
12813483	LOC81691	exonuclease NEF-sp	Nucleus	enzyme	-1.712	134.334	129.061	137.493	200.819	264.478	246.381	221.829	279.603
12762576	PCYT2	phosphate cytidylyltransferase 2, ethanolamine	Cytoplasm	enzyme	-1.707	122.912	121.346	151.77	140.637	262.441	246.011	197.414	211.624
12817252	THUMPD1	THUMP domain containing 1	Nucleus	other	-1.706	80.8325	87.5564	101.912	139.523	158.052	171.333	169.562	198.527
12804878	PPP1R11	protein phosphatase 1 regulatory inhibitor subunit 11	Cytoplasm	other	-1.704	53.5007	83.35	69.8927	67.2642	109.386	119.279	94.6993	98.8974
12847661	HJURP	Holliday junction recognition protein	Nucleus	other	-1.702	93.3171	81.6296	142.141	192.378	234.393	246.056	189.792	157.287
12714015	AURKA	aurora kinase A	Nucleus	kinase	-1.687	194.865	208.769	324.031	357.894	432.773	459.484	417.068	419.675
12790384	BTBD1	BTB domain containing 1	Cytoplasm	other	-1.684	273.064	450.252	382.929	504.916	617.797	629.816	608.562	703.907
12898333	SLC22A3	solute carrier family 22 member 3	Plasma Membrane	transporter	-1.681	151.889	191.146	240.098	208.392	326.625	339.421	237.715	528.706
12693465	CCNB2	cyclin B2	Cytoplasm	kinase	-1.679	85.396	60.9752	90.1217	130.187	145.641	154.27	159.379	172.632
12843787	CDCA8	cell division cycle associated 8	Nucleus	other	-1.677	82.488	61.9922	87.9471	124.287	143.233	149.78	164.992	132.176
12735189	NSL1	NSL1, MIS12 kinetochore complex component	Nucleus	other	-1.677	80.8332	72.2155	81.0402	133.801	151.949	161.222	144.024	151.995
12694111	SQRDL	sulfide quinone reductase-like (yeast)	Cytoplasm	enzyme	-1.677	128.486	124.06	109.41	90.7857	224.494	242.87	135.029	150.126
12739930	NMNAT1	nicotinamide nucleotide adenylyltransferase 1	Nucleus	enzyme	-1.676	44.6081	65.4667	61.9503	85.9519	105.465	122.246	101.344	108.502
12761534	NUP88	nucleoporin 88	Nucleus	transporter	-1.675	147.864	161.187	196.611	237.521	287.301	325.3	288.271	271.936
12822057	MKI67	marker of proliferation Ki-67	Nucleus	other	-1.669	370.995	246.217	335.569	440.059	612.64	594.699	605.064	451.541
12828917	ZNF22	zinc finger protein 22	Nucleus	other	-1.665	114.581	86.6881	83.4987	120.006	137.028	142.636	145.581	184.73
12874856	HADH	hydroxyacyl-CoA dehydrogenase	Cytoplasm	enzyme	-1.664	185.429	263.506	233.932	323.837	429.934	415.608	357.914	426.853
12904435	SUV39H1	suppressor of variegation 3-9 homolog 1	Nucleus	enzyme	-1.664	90.2238	102.511	114.173	137.91	189.474	171.18	167.863	153.466
12859994	NEDD1	neural precursor cell expressed, developmentally down-regulated 1	Cytoplasm	other	-1.663	121.723	138.853	183.76	213.699	238.271	256.275	250.085	260.784
12872331	STX18	syntaxin 18	Cytoplasm	transporter	-1.663	91.1812	107.84	107.927	151.663	181.153	186.408	178.996	205.701
12891134	PBK	PDZ binding kinase	Cytoplasm	kinase	-1.662	206.79	169.865	236.631	369.338	412.91	380.306	386.521	380.993
12799290	OGG1	8-oxoguanine DNA glycosylase	Nucleus	enzyme	-1.658	78.559	61.7833	73.6514	116.308	144.221	135.803	110.676	111.798
12700001	SEP10	septin 10	Cytoplasm	transcription regulator	-1.657	453.26	357.351	528.925	581.067	687.905	723.983	706.466	784.97
12892631	MSRA	methionine sulfoxide reductase A	Cytoplasm	enzyme	-1.653	134.521	114.186	99.9951	129.621	213.091	228.923	168.57	148.507
12881604	DDX39A	DExD-box helicase 39A	Nucleus	enzyme	-1.651	96.2762	102.722	115.675	140.193	196.42	190.824	149.495	201.78
12830844	CARS	cysteinyl-tRNA synthetase	Cytoplasm	enzyme	-1.647	108.462	93.3274	103.139	114.326	237.876	184.56	131.684	127.677
12854230	NCAPG2	non-SMC condensin II complex subunit G2	Nucleus	other	-1.645	149.681	113.31	152.581	198.291	266.947	270.54	269.813	192.884
12890056	CEP44	centrosomal protein 44	Cytoplasm	other	-1.643	62.2835	58.5987	60.1624	106.745	101.197	118.963	110.344	115.274
12849070	ASB15	ankyrin repeat and SOCS box containing 15	Nucleus	transcription regulator	-1.642	89.9533	100.112	73.7341	54.6042	126.085	150.073	158.511	113.216
12731802	NCAPD3	non-SMC condensin II complex subunit D3	Nucleus	other	-1.642	102.026	76.3587	82.3794	121.453	162.431	147.097	161.205	134.364
12870678	FAM47E	family with sequence similarity 47 member E	Other	other	-1.639	61.7828	92.0875	85.7402	132.35	129.883	141.418	132.984	171.739
12881019	C5orf24	chromosome 5 open reading frame 24	Other	other	-1.637	133.455	218.55	149.73	232.409	269.486	274.011	263.684	292.83
12736974	DARS2	aspartyl-tRNA synthetase 2, mitochondrial	Cytoplasm	enzyme	-1.636	78.7894	67.2048	76.7232	97.8116	133.166	138.453	133.155	122.32
12896057	ALDOB	aldolase, fructose-bisphosphate B	Cytoplasm	enzyme	-1.634	108.034	167.856	112.325	116.082	197.611	199.424	203.329	140.32
12767740	AURKB	aurora kinase B	Nucleus	kinase	-1.633	139.108	106.238	103.548	162.617	231.218	242.424	216.568	172.721
12739614	PROX1	prospero homeobox 1	Nucleus	transcription regulator	-1.633	71.3781	59.2971	101.79	61.8398	115.347	140.307	98.9697	100.676
12839201	GCLM	glutamate-cysteine ligase modifier subunit	Cytoplasm	enzyme	-1.632	96.3517	122.846	137.246	167.197	185.914	239.486	190.846	217.841
12844886	CDC20	cell division cycle 20	Nucleus	other	-1.63	255.984	248.321	293.4	427.206	468.089	471.355	513.271	470.563
12873740	SDAD1	SDA1 domain containing 1	Nucleus	other	-1.63	51.9207	54.3815	64.1661	92.0671	88.6232	97.9987	97.8116	125.85
12806585	MYLIP	myosin regulatory light chain interacting protein	Cytoplasm	enzyme	-1.626	106.425	107.661	79.9746	91.1485	140.052	163.011	138.088	184.908
12853311	GARS	glycyl-tRNA synthetase	Cytoplasm	enzyme	-1.624	222.929	345.309	307.534	353.439	554.283	530.647	344.81	493.012
12791280	PRC1	protein regulator of cytokinesis 1	Nucleus	other	-1.622	303.481	214.716	326.326	442.012	467.364	528.735	595.317	474.807
12689529	KIF23	kinesin family member 23	Cytoplasm	other	-1.621	235.151	192.684	258.153	358.332	431.862	463.132	452.669	337.697
12697087	BLOC1S6	biogenesis of lysosomal organelles complex 1 subunit 6	Cytoplasm	other	-1.617	82.8829	74.0728	90.697	122.124	139.871	164.678	123.374	159.762
12704081	PDCL	phosducin like	Cytoplasm	enzyme	-1.614	57.2819	102.157	125.04	120.472	158.765	172.052	176.907	131.886
12782940	CYBRD1	cytochrome b reductase 1	Cytoplasm	enzyme	-1.612	79.6715	101.006	84.6176	115.509	115.47	149.815	183.308	167.041
12871370	ENOPH1	enolase-phosphatase 1	Cytoplasm	enzyme	-1.61	74.0307	78.3543	70.7381	120.704	146.483	119.726	112.862	156.64
12871619	NSUN7	NOP2/Sun RNA methyltransferase family member 7	Other	other	-1.61	58.8598	77.5001	76.391	95.044	102.987	131.658	118.687	138.786
12700178	NOL10	nucleolar protein 10	Nucleus	other	-1.609	84.8515	97.2117	115.303	142.45	165.369	161.57	135.346	190.015
12723053	RAD54B	RAD54 homolog B (S. cerevisiae)	Nucleus	enzyme	-1.608	99.3352	84.0781	100.321	169.673	178.579	189.202	153.924	146.875
12884515	TAF7	TATA-box binding protein associated factor 7	Nucleus	transcription regulator	-1.608	82.3552	112.557	106.243	152.305	167.493	183.681	159.56	219.623
12808881	THOC1	THO complex 1	Nucleus	transcription regulator	-1.606	115.58	134.203	150.242	179.96	199.46	216.241	199.575	266.695
12767942	HDAC5	histone deacetylase 5	Nucleus	transcription regulator	-1.604	127.857	165.958	97.2169	125.133	249.762	210.181	171.261	172.203
12803613	EEF1E1	eukaryotic translation elongation factor 1 epsilon 1	Cytoplasm	translation regulator	-1.603	116.457	94.842	116.158	138.045	174.861	170.983	163.875	224.158
12813792	MCM7	minichromosome maintenance complex component 7	Nucleus	enzyme	-1.601	252.298	219.057	245.521	384.867	520.418	442.575	423.667	347.82
12808058	HAUS1	HAUS augmin like complex subunit 1	Nucleus	other	-1.6	165.565	132.62	147.888	272.653	247.471	316.714	243.022	296.397
12861819	TUBA1B	tubulin alpha 1b	Cytoplasm	other	-1.592	772.721	755.913	891.321	1443.33	1380.94	1562.21	1415.69	1463.23
12684009	TOMM70	translocase of outer mitochondrial membrane 70	Cytoplasm	transporter	-1.589	160.047	215.41	204.681	276.038	286.27	296.146	297.42	451.269
12891363	CEP78	centrosomal protein 78	Cytoplasm	other	-1.588	56.5156	65.71	65.6148	98.255	110.397	113.455	91.2369	104.615
12789781	ZFYVE21	zinc finger FYVE-type containing 21	Other	other	-1.588	70.2216	100.664	61.8781	107.862	143.957	141.94	137.554	141.091
12821410	RBP4	retinol binding protein 4	Extracellular Space	transporter	-1.583	52.8828	84.0086	79.4908	61.5523	98.3403	93.1718	129.287	88.9692
12858852	TMPO	thymopoietin	Nucleus	other	-1.583	457.264	421.12	562.407	731.837	837.811	889.52	707.086	861.481
12908955	OFD1	OFD1, centriole and centriolar satellite protein	Plasma Membrane	other	-1.58	59.6175	63.878	65.9451	79.6885	95.9597	115.419	91.6031	117.823
12835088	DDIAS	DNA damage induced apoptosis suppressor	Cytoplasm	other	-1.579	96.0025	102.984	130.985	154.284	182.841	190.805	171.936	198.405
12881065	HIST1H2AE	histone cluster 1 H2A family member e	Nucleus	other	-1.577	46.7436	57.0374	103.219	78.8521	100.336	114.371	118.335	81.442
12899830	STX7	syntaxin 7	Plasma Membrane	transporter	-1.576	166.026	259.837	273.66	210.828	345.731	351.251	353.36	372.771
12728280	DDB2	damage specific DNA binding protein 2	Nucleus	other	-1.575	95.2736	65.1323	80.6209	94.8818	141.351	132.867	113.551	98.3627
12711883	RFC3	replication factor C subunit 3	Nucleus	enzyme	-1.575	180.642	156.465	146.785	250.004	251.602	259.421	263.372	337.041
12862891	THAP2	THAP domain containing 2	Nucleus	other	-1.575	106.458	105.414	119.867	164.621	218.665	194.876	169.27	210.637
12891753	RMI1	RecQ mediated genome instability 1	Nucleus	other	-1.574	95.8013	75.8312	78.3034	143.455	158.8	185.018	138.137	164.145
12850958	FAM185A	family with sequence similarity 185 member A	Cytoplasm	other	-1.573	107.814	198.933	202.656	173.248	268.689	291.985	248.433	218.987
12786470	MTMR12	myotubularin related protein 12	Plasma Membrane	other	-1.57	93.7826	128.942	126.409	147.431	195.566	213.244	171.616	155.832
12867861	MED21	mediator complex subunit 21	Nucleus	transcription regulator	-1.568	195.395	155.512	190.578	201.042	270.187	265.057	287.441	293.154
12742746	SETD7	SET domain containing lysine methyltransferase 7	Nucleus	enzyme	-1.567	89.6725	170.065	121.007	108.841	197.373	196.334	152.19	204.422
12691753	SLIRP	SRA stem-loop interacting RNA binding protein	Cytoplasm	other	-1.567	886.694	727.856	674.775	869.948	1281.43	1137.34	1085.93	1225.73
12772946	TRIM37	tripartite motif containing 37	Cytoplasm	enzyme	-1.566	115.486	163.07	172.546	183.288	226.911	242.828	220.085	261.486
12740194	CENPF	centromere protein F	Nucleus	other	-1.565	269.585	192.392	229.301	332.579	390.223	387.571	391.099	376.885
12774048	MIR2358				-1.565	106.265	110.243	150.451	160.73	209.74	211.798	197.788	196.72
12898092	UTRN	utrophin	Plasma Membrane	transmembrane receptor	-1.564	419.875	571.568	447.547	557.854	825.642	846.211	685.783	697.262
12821842	SFXN4	sideroflexin 4	Cytoplasm	transporter	-1.563	65.4046	45.7102	64.561	86.0611	93.5302	113.534	103.485	121.789
12770457	MRPS23	mitochondrial ribosomal protein S23	Cytoplasm	other	-1.562	178.293	145.745	209.791	225.104	279.482	297.416	240.253	344.721
12805669	TBCC	tubulin folding cofactor C	Cytoplasm	enzyme	-1.562	154.048	203.361	240.103	250.717	370.29	335.814	322.077	291.759
12836813	IQGAP3	IQ motif containing GTPase activating protein 3	Plasma Membrane	other	-1.559	104.495	88.8655	67.3142	91.6619	163.155	146.24	140.621	98.7163
12787509	MRPS30	mitochondrial ribosomal protein S30	Cytoplasm	enzyme	-1.559	186.643	176.751	188.555	221.694	312.837	309.168	276.58	288.679
12776010	TSN	translin	Nucleus	other	-1.559	134.337	173.028	172.01	238.298	310.023	278.622	270.359	239.236
12740427	ASPM	abnormal spindle microtubule assembly	Nucleus	other	-1.557	196.066	181.798	233.668	290.151	361.56	383.336	373.847	353.041
12682007	CEP97	centrosomal protein 97	Cytoplasm	other	-1.557	128.632	125.186	105.591	196.117	199.474	211.431	237.455	209.366
12804999	BAG2	BCL2 associated athanogene 2	Cytoplasm	other	-1.555	111.654	132.335	149.492	193.091	239.506	225.788	243.183	189.866
12819425	FAM175B	family with sequence similarity 175 member B	Nucleus	other	-1.552	77.602	65.933	74.5332	86.0829	117.3	112.011	109.455	112.656
12804452	MCM3	minichromosome maintenance complex component 3	Nucleus	enzyme	-1.552	143.558	94.0968	133.714	179.913	224.925	236.802	201.248	161.902
12768951	SCO1	SCO1, cytochrome c oxidase assembly protein	Cytoplasm	other	-1.544	161.935	179.775	160.137	174.382	221.126	241.13	271.59	294.283
12836443	HIST1H3H	histone cluster 1 H3 family member h	Nucleus	other	-1.543	1388.9	1120.21	1340.18	2185.45	2644.29	2133.5	2437.24	1919.96
12847375	CDC14A	cell division cycle 14A	Nucleus	phosphatase	-1.542	427.188	505.623	500.24	530.428	764.096	733.232	673.462	760.459
12700012	MXD1	MAX dimerization protein 1	Nucleus	transcription regulator	-1.542	66.3938	82.514	55.1748	79.8505	106.212	126.834	118.613	90.9754
12693654	SNW1	SNW domain containing 1	Nucleus	transcription regulator	-1.542	92.9464	92.211	105.595	128.716	163.853	170.724	160.785	175.821
12869291	NCAPD2	non-SMC condensin I complex subunit D2	Nucleus	other	-1.54	203.704	133.069	151.543	202.725	273.348	264.245	271.437	224.507
12736304	NEK2	NIMA related kinase 2	Cytoplasm	kinase	-1.539	63.3008	57.342	76.58	85.8651	101.405	108.809	106.371	95.7884
12763675	ANKRD40	ankyrin repeat domain 40	Other	other	-1.536	75.3099	143.244	137.765	137.327	200.875	211.173	155.362	188.009
12843211	UROD	uroporphyrinogen decarboxylase	Cytoplasm	enzyme	-1.534	144.449	104.645	119.865	156.403	184.68	162.114	184.813	259.711
12868013	PA2G4	proliferation-associated 2G4	Nucleus	transcription regulator	-1.531	750.342	586.201	694.895	891.515	1124.4	1120.82	960.088	1231.53
12711361	DZIP1	DAZ interacting zinc finger protein 1	Cytoplasm	other	-1.527	124.144	101.714	85.1992	86.3098	135.401	163.213	166.948	136.459
12895062	HMGB2	high mobility group box 2	Nucleus	transcription regulator	-1.513	536.994	377.179	435.102	645.757	726.837	771.134	720.939	667.571
12699608	SMC6	structural maintenance of chromosomes 6	Nucleus	other	-1.513	647.282	1074.74	990.925	758.174	1291.4	1366.97	1178	1246.89
12874296	USP46	ubiquitin specific peptidase 46	Other	peptidase	-1.512	434.387	535.431	513.358	537.523	825.552	822.732	660.413	744.599
12776770	MCM6	minichromosome maintenance complex component 6	Nucleus	enzyme	-1.509	243.189	214.421	345.344	411.64	485.167	450.932	416.822	362.569
12868782	Olfr768	olfactory receptor 768	Plasma Membrane	G-protein coupled receptor	1.57	199.401	185.192	182.223	141.469	138.738	97.2051	111.934	112.615
12832475	MIR449D				1.577	213.081	114.581	151.022	146.562	103.361	107.863	113.662	91.4355
12893416	NINJ1	ninjurin 1	Plasma Membrane	other	1.585	425.706	404.103	644.096	488.739	263.298	326.745	412.036	262.057
12711158	COL4A1	collagen type IV alpha 1 chain	Extracellular Space	other	1.588	333.253	279.923	255.941	198.37	179.97	152.071	197.449	138.721
12896347	MIR2481				1.595	195.612	217.101	169.111	136.86	117.789	89.264	129.455	110.388
12763846	CCL3	C-C motif chemokine ligand 3	Extracellular Space	cytokine	1.603	132.992	145.067	91.907	83.8439	67.1357	59.2856	73.1525	53.9258
12765930	ULBP3	UL16 binding protein 3	Plasma Membrane	transmembrane receptor	1.609	151.414	125.428	147.665	86.382	78.1771	84.2417	67.9052	69.8846
12748985	ZNF729	zinc finger protein 729	Other	other	1.627	125.601	155.857	179.142	121.105	85.405	79.9726	103.393	90.1141
12829226	MIR483	miR-483-3p (miRNAs w/seed CACUCCU)	Cytoplasm	mature microRNA	1.637	243.094	224.938	187.569	138.951	118.99	126.273	116.763	121.646
12790703	UNC79	unc-79 homolog (C. elegans)	Other	other	1.645	168.945	186.701	182.685	186.485	106.556	100.243	165.004	110.453
12727753	SIDT2	SID1 transmembrane family member 2	Cytoplasm	other	1.656	831.963	784.994	618.929	504.048	362.751	377.359	441.929	444.583
12887803	IFI30	IFI30, lysosomal thiol reductase	Cytoplasm	enzyme	1.693	1255.73	1374.75	1318.45	1059.1	755.839	842.879	587.158	901.15
12784970	MIR449B	miR-34a-5p (and other miRNAs w/seed GGCAGUG)	Cytoplasm	mature microRNA	1.721	206.293	192.494	226.666	119.532	120.832	109.346	104.415	87.2143
12791910	CLMN	calmin	Cytoplasm	other	1.751	385.056	352.688	357.281	302.856	172.155	172.107	365.729	164.721
12856465	MIR2427				1.763	313.185	228.128	361.765	227.456	141.677	166.911	153.71	165.233
12730424	OR4D11	olfactory receptor family 4 subfamily D member 11	Plasma Membrane	G-protein coupled receptor	1.772	189.181	218.095	184.394	188.283	112.028	103.313	95.2463	121.87
12831994	SAA1	serum amyloid A1	Extracellular Space	transporter	1.782	178.872	136.156	185.595	130.287	92.663	79.1163	93.6418	86.8517
12730564	MIR326	miR-330-5p (and other miRNAs w/seed CUCUGGG)	Cytoplasm	mature microRNA	1.784	159.274	153.905	135.575	93.7513	67.0075	86.082	103.521	83.2906
12788834	MIR2364				1.81	619.528	478.541	502.488	350.825	297.474	272.654	263.295	237.687
12829236	MIR584-7	miR-584-5p (and other miRNAs w/seed UAUGGUU)	Cytoplasm	mature microRNA	1.868	150.27	136.566	169.436	137.066	74.0568	94.3439	79.2809	84.3646
12895350	OR13J1	olfactory receptor family 13 subfamily J member 1	Plasma Membrane	G-protein coupled receptor	1.884	239.422	171.075	179.763	122.933	77.185	84.5902	102.287	104.445
12755690	BCAT2	branched chain amino acid transaminase 2	Cytoplasm	enzyme	1.931	592.83	522.426	1033.14	1029.34	372.39	453.945	451.616	331.648
12680936	MASP1	mannan binding lectin serine peptidase 1	Extracellular Space	peptidase	2.039	1593.41	1656.02	872.789	1500.28	628.095	634.879	60.3909	927.477
12878354	OR2V2	olfactory receptor family 2 subfamily V member 2	Plasma Membrane	G-protein coupled receptor	2.051	134.59	113.826	127.551	119.218	45.7187	49.4923	46.78	69.4879
12843900	CD1B	CD1b molecule	Plasma Membrane	other	2.116	178.982	208.655	163.516	121.318	62.827	116.264	80.8224	56.9251
12892064	IFNW1	interferon omega 1	Extracellular Space	cytokine	2.119	225.071	114.41	139.193	106.351	60.8823	102.6	77.9585	62.4639
12896082	OR13C2	olfactory receptor family 13 subfamily C member 2	Plasma Membrane	other	2.12	393.899	469.418	448.566	345.233	229.008	202.548	189.347	189.666
12680976	ATP13A3	ATPase 13A3	Extracellular Space	transporter	2.143	943.663	1495.49	1851.6	2321.83	567.226	615.965	1201.19	778.945
12906595	MIR105A	miR-105-5p (and other miRNAs w/seed CAAAUGC)	Cytoplasm	mature microRNA	2.183	413.766	460.329	599.092	319.875	237.357	205.376	202.707	196.296
12791562	MIR211	miR-204-5p (and other miRNAs w/seed UCCCUUU)	Cytoplasm	mature microRNA	2.202	197.271	206.831	183.956	115.33	98.3196	79.3666	90.606	78.845
12681165	KRTAP26-1	keratin associated protein 26-1	Other	other	2.26	118.684	113.132	103.254	88.7119	41.3993	27.4625	42.3465	35.5207
12693803	OR4F6	olfactory receptor family 4 subfamily F member 6	Plasma Membrane	G-protein coupled receptor	2.285	121.293	160.057	82.5177	85.1147	57.5185	44.6296	46.4642	57.0326
12751697	NDRG4	NDRG family member 4	Plasma Membrane	other	2.322	1205.18	659.975	789.654	427.233	279.25	290.698	364.443	329.225
12834667	PRSS23	protease, serine 23	Extracellular Space	peptidase	2.331	1946.68	1984.45	1140.21	1279.45	565.82	500.993	1157.14	587.82
12819205	AS3MT	arsenite methyltransferase	Cytoplasm	enzyme	2.497	168.065	128.622	192.648	122.838	39.6744	60.3311	109.297	66.2145
12822732	CHST15	carbohydrate sulfotransferase 15	Plasma Membrane	enzyme	2.527	660.43	553.612	968.004	722.035	280.786	260.578	443.287	174.357
12896224	KIAA0408	KIAA0408	Other	other	2.553	55.4604	107.91	136.918	172.237	29.7433	27.5284	62.6331	60.3687
12863901	DCN	decorin	Extracellular Space	other	2.615	398.348	321.485	601.575	227.072	148.175	162.256	180.785	94.361
12884008	OR10H4	olfactory receptor family 10 subfamily H member 4	Plasma Membrane	other	2.795	108.185	140.735	126.868	141.46	62.48	53.408	29.9314	50.3691
12889029	OGN	osteoglycin	Extracellular Space	growth factor	2.99	88.7414	99.7641	129.762	110.04	30.4129	48.1542	31.6598	39.6611
12892676	ALDH1A1	aldehyde dehydrogenase 1 family member A1	Cytoplasm	enzyme	3.191	187.157	204.596	175.297	189.339	62.5877	57.5257	59.1199	33.385
12862676	TAS2R10	taste 2 receptor member 10	Plasma Membrane	G-protein coupled receptor	3.45	96.1301	90.4339	132.958	120.836	30.5949	35.2486	20.7228	49.2203
12727372	OR51F2	olfactory receptor family 51 subfamily F member 2	Plasma Membrane	G-protein coupled receptor	3.509	132.162	118.52	175.934	126.938	38.2413	38.1074	37.725	32.7205
12730197	OR51T1	olfactory receptor family 51 subfamily T member 1	Plasma Membrane	G-protein coupled receptor	3.558	234.587	203.656	286.567	307.072	86.4954	80.3983	53.9846	84.695
12831375	OR8G2	olfactory receptor family 8 subfamily G member 2	Plasma Membrane	G-protein coupled receptor	4.203	103.677	68.1396	141.544	108.184	28.1282	25.5134	18.5927	32.8435
12730558	OR5R1	olfactory receptor family 5 subfamily R member 1 (gene/pseudogene)	Plasma Membrane	G-protein coupled receptor	4.262	97.5276	99.9567	119.573	86.3266	27.4414	19.6698	13.5017	21.3258
12856434	Olfr788	olfactory receptor 788	Plasma Membrane	G-protein coupled receptor	4.602	262.27	397.654	370.791	287.751	69.9446	58.7447	69.7373	74.8627
12733533	Olfr1018	olfactory receptor 1018	Plasma Membrane	G-protein coupled receptor	5.632	110.487	79.4317	153.646	98.1092	20.5539	17.947	19.1945	24.3349
12726426	OR8U1	olfactory receptor family 8 subfamily U member 1	Plasma Membrane	G-protein coupled receptor	6.266	121.912	177.34	181.906	129.829	11.1318	25.1582	29.0092	44.9363
12865625	Olfr770	olfactory receptor 770	Plasma Membrane	G-protein coupled receptor	6.546	95.7887	86.5291	162.166	172.915	16.4384	20.869	25.9286	19.3467
12821429	CYP17A1	cytochrome P450 family 17 subfamily A member 1	Cytoplasm	enzyme	6.649	1772.18	458.663	449.66	411.806	99.3158	116.131	177.82	56.4131
12734021	OR5W2	olfactory receptor family 5 subfamily W member 2	Plasma Membrane	G-protein coupled receptor	6.82	227.294	229.743	264.311	214.723	36.7868	49.238	39.2131	61.2978
12900052	TAAR6	trace amine associated receptor 6	Plasma Membrane	G-protein coupled receptor	6.975	88.6752	104.186	127.825	106.413	22.9187	10.1647	7.30315	20.7586
12863237	OR6C3	olfactory receptor family 6 subfamily C member 3	Plasma Membrane	G-protein coupled receptor	6.988	131.161	191.333	156.21	166.734	16.9685	16.6857	14.8765	43.9677
12730297	Olfr606	olfactory receptor 606	Plasma Membrane	G-protein coupled receptor	7.202	127.314	147.588	254.663	272.9	18.7118	15.6561	20.7929	33.7915
12866780	Olfr827	olfactory receptor 827	Plasma Membrane	G-protein coupled receptor	7.764	104.006	94.5287	137.749	115.435	19.7903	13.2962	10.3275	17.0335
12733918	Olfr591	olfactory receptor 591	Plasma Membrane	G-protein coupled receptor	7.803	116.885	119.326	97.201	88.0671	12.4249	9.22585	10.2555	13.7791
12730365	Olfr1042	olfactory receptor 1042	Plasma Membrane	G-protein coupled receptor	9.403	77.8626	133.31	133.235	213.714	8.86723	10.6908	8.49063	31.0103
12835277	Olfr905	olfactory receptor 905	Plasma Membrane	G-protein coupled receptor	13.829	113.489	97.0649	231.688	120.765	6.06581	6.30287	8.93381	22.3633
12802063	OR2M2	olfactory receptor family 2 subfamily M member 2	Plasma Membrane	G-protein coupled receptor	18.403	113.466	200.049	234.878	198.225	6.49619	7.25481	7.22158	23.9976
