# Supplementary material for: Transcriptomic data of bovine ovarian granulosa cells of control and High A4 cows
Source: Data Brief. 2021 Jun 11;37:107217. doi: 10.1016/j.dib.2021.107217 (PMC8220326; doi:10.1016/j.dib.2021.107217)
Supplement: Supplementary file 2 [file mmc2.xlsx]

## Sheet: Sheet1
Supplementary Table 2. Granulosa Cell Enriched or Depleted Transcripts with Differential Expression in High A4 GCs
Probeset ID	Gene Symbol	Description	Fold Change (High A4 GC vs Control GC)	Expression Pattern Shift	Functional Category	Fold Change (GC vs LLC)	Fold Change (GC vs SLC)	Fold Change (GC vs TC)
12782940	CYBRD1	cytochrome b reductase 1	-1.612	Other: High A4 GC decreased below all other cell types	ion conversion	-2.404	-2.402	-4.81
12780541	IGFBP5	insulin like growth factor binding protein 5	-2.132	Other: High A4 GC decreased below all other cell types	signaling	-12.793	-25.31	-2.189
12694111	SQRDL	sulfide quinone reductase-like (yeast)	-1.677	Other: High A4 GC decreased below all other cell types	compound biosynthesis	-10.582	-8.45	-2.834
12751697	NDRG4	NDRG family member 4	2.322	Other: High A4 GC increased above all other cell types	signaling	2.129	5.213	2.29
12790703	UNC79	unc-79 homolog (C. elegans)	1.645	Other: High A4 GC increased above all other cell types	molecular transport	5.296	6.417	2.562
12697409	ARHGAP11A	Rho GTPase activating protein 11A	-1.932	Towards TC, SLC, or LLC: Enriched in Low A4 GC, decreased in all other cell types	signaling	27.441	34.546	4.257
12849070	ASB15	ankyrin repeat and SOCS box containing 15	-1.642	Towards TC, SLC, or LLC: Enriched in Low A4 GC, decreased in all other cell types	posttranslational modification	8.883	9.013	4.572
12740427	ASPM	abnormal spindle microtubule assembly	-1.557	Towards TC, SLC, or LLC: Enriched in Low A4 GC, decreased in all other cell types	mitosis	13.292	10.774	2.592
12714015	AURKA	aurora kinase A	-1.687	Towards TC, SLC, or LLC: Enriched in Low A4 GC, decreased in all other cell types	mitosis	10.727	9.019	2.925
12767740	AURKB	aurora kinase B	-1.633	Towards TC, SLC, or LLC: Enriched in Low A4 GC, decreased in all other cell types	kinase	6.788	6.913	2.449
12793233	BLM	Bloom syndrome RecQ like helicase	-1.839	Towards TC, SLC, or LLC: Enriched in Low A4 GC, decreased in all other cell types	DNA repair	4.295	3.581	2.51
12767708	BRCA1	BRCA1, DNA repair associated	-1.724	Towards TC, SLC, or LLC: Enriched in Low A4 GC, decreased in all other cell types	protein-protein binding	7.625	5.637	3.004
12790384	BTBD1	BTB domain containing 1	-1.684	Towards TC, SLC, or LLC: Enriched in Low A4 GC, decreased in all other cell types	protein-protein binding	2.692	2.727	2.109
12700024	BUB1	BUB1 mitotic checkpoint serine/threonine kinase	-1.789	Towards TC, SLC, or LLC: Enriched in Low A4 GC, decreased in all other cell types	mitosis	12.246	9.418	2.681
12725324	CA8	carbonic anhydrase 8	-1.862	Towards TC, SLC, or LLC: Enriched in Low A4 GC, decreased in all other cell types	unknown	2.972	4.113	4.435
12869943	CCNA2	cyclin A2	-1.73	Towards TC, SLC, or LLC: Enriched in Low A4 GC, decreased in all other cell types	cell cycle	15.977	19.815	3.497
12847375	CDC14A	cell division cycle 14A	-1.542	Towards TC, SLC, or LLC: Enriched in Low A4 GC, decreased in all other cell types	mitosis	3.452	4.189	2.33
12844886	CDC20	cell division cycle 20	-1.63	Towards TC, SLC, or LLC: Enriched in Low A4 GC, decreased in all other cell types	cell cycle	13.617	16.572	2.532
12843787	CDCA8	cell division cycle associated 8	-1.677	Towards TC, SLC, or LLC: Enriched in Low A4 GC, decreased in all other cell types	cell cycle	9.442	10.791	2.72
12866416	CDK2	cyclin dependent kinase 2	-1.73	Towards TC, SLC, or LLC: Enriched in Low A4 GC, decreased in all other cell types	mitosis	3.31	4.305	2.008
12740194	CENPF	centromere protein F	-1.565	Towards TC, SLC, or LLC: Enriched in Low A4 GC, decreased in all other cell types	chromosome structure	22.834	27.802	3.074
12708398	CENPO	centromere protein O	-1.757	Towards TC, SLC, or LLC: Enriched in Low A4 GC, decreased in all other cell types	mitosis	4.696	4.599	2.359
12825587	CENPU	centromere protein U	-2.295	Towards TC, SLC, or LLC: Enriched in Low A4 GC, decreased in all other cell types	chromosome structure	2.607	2.056	2.697
12890056	CEP44	centrosomal protein 44	-1.643	Towards TC, SLC, or LLC: Enriched in Low A4 GC, decreased in all other cell types	chromosome structure	4.814	4.007	2.572
12891363	CEP78	centrosomal protein 78	-1.588	Towards TC, SLC, or LLC: Enriched in Low A4 GC, decreased in all other cell types	mitosis	2.542	2.615	2.177
12868668	CEP83	centrosomal protein 83	-1.804	Towards TC, SLC, or LLC: Enriched in Low A4 GC, decreased in all other cell types	mitosis	2.214	2.031	2.968
12682007	CEP97	centrosomal protein 97	-1.557	Towards TC, SLC, or LLC: Enriched in Low A4 GC, decreased in all other cell types	mitosis	2.793	2.594	2.041
12704554	CKAP2L	cytoskeleton associated protein 2 like	-1.847	Towards TC, SLC, or LLC: Enriched in Low A4 GC, decreased in all other cell types	mitosis	16.375	13.889	3.623
12895589	CKS2	CDC28 protein kinase regulatory subunit 2	-1.773	Towards TC, SLC, or LLC: Enriched in Low A4 GC, decreased in all other cell types	mitosis	5.142	4.114	2.122
12863901	DCN	decorin	2.615	Towards TC, SLC, or LLC: Enriched in Low A4 GC, decreased in all other cell types	extracellular matrix	-7.717	-6.056	-22.552
12839301	DEPDC1	DEP domain containing 1	-1.81	Towards TC, SLC, or LLC: Enriched in Low A4 GC, decreased in all other cell types	transcription	34.474	29.348	4.567
12694290	DLGAP5	DLG associated protein 5	-1.743	Towards TC, SLC, or LLC: Enriched in Low A4 GC, decreased in all other cell types	phosphatase	16.08	16.791	3.421
12724704	DSCC1	DNA replication and sister chromatid cohesion 1	-1.746	Towards TC, SLC, or LLC: Enriched in Low A4 GC, decreased in all other cell types	DNA replication	3.298	2.167	2.405
12718797	DSN1	DSN1 homolog, MIS12 kinetochore complex component	-2.169	Towards TC, SLC, or LLC: Enriched in Low A4 GC, decreased in all other cell types	mitosis	3.978	4.529	2.81
12683782	ECT2	epithelial cell transforming 2	-1.93	Towards TC, SLC, or LLC: Enriched in Low A4 GC, decreased in all other cell types	signaling	8.04	5.145	3.318
12894921	ESCO2	establishment of sister chromatid cohesion N-acetyltransferase 2	-2.541	Towards TC, SLC, or LLC: Enriched in Low A4 GC, decreased in all other cell types	mitosis	12.212	14.787	4.394
12772448	FAM64A	family with sequence similarity 64 member A	-1.746	Towards TC, SLC, or LLC: Enriched in Low A4 GC, decreased in all other cell types	mitosis	4.658	4.774	2.06
12799135	FANCD2	Fanconi anemia complementation group D2	-1.813	Towards TC, SLC, or LLC: Enriched in Low A4 GC, decreased in all other cell types	chromosome structure	5.796	3.964	2.738
12805984	GMNN	geminin, DNA replication inhibitor	-2.335	Towards TC, SLC, or LLC: Enriched in Low A4 GC, decreased in all other cell types	DNA replication	2.241	2.015	2.819
12802519	HIST1H2BM	histone cluster 1 H2B family member m	-2.874	Towards TC, SLC, or LLC: Enriched in Low A4 GC, decreased in all other cell types	chromosome structure	15.999	12.387	3.389
12804021	HIST1H3G	histone cluster 1 H3 family member g	-1.794	Towards TC, SLC, or LLC: Enriched in Low A4 GC, decreased in all other cell types	unknown	12.103	18.94	2.559
12847661	HJURP	Holliday junction recognition protein	-1.702	Towards TC, SLC, or LLC: Enriched in Low A4 GC, decreased in all other cell types	chromosome structure	9.673	7.081	2.997
12876902	HMMR	hyaluronan mediated motility receptor	-2.171	Towards TC, SLC, or LLC: Enriched in Low A4 GC, decreased in all other cell types	signaling	8.665	9.431	3.994
12836813	IQGAP3	IQ motif containing GTPase activating protein 3	-1.559	Towards TC, SLC, or LLC: Enriched in Low A4 GC, decreased in all other cell types	signaling	4.58	5.53	2.087
12688260	Kcnn2	potassium intermediate/small conductance calcium-activated channel, subfamily N, member 2	-1.963	Towards TC, SLC, or LLC: Enriched in Low A4 GC, decreased in all other cell types	ion transport	8.29	6.093	2.431
12691481	KIAA0101	KIAA0101	-2.057	Towards TC, SLC, or LLC: Enriched in Low A4 GC, decreased in all other cell types	DNA repair	11.727	9.835	2.087
12796835	KIF15	kinesin family member 15	-2.036	Towards TC, SLC, or LLC: Enriched in Low A4 GC, decreased in all other cell types	mitosis	15.779	11.816	3.526
12732959	KIF18A	kinesin family member 18A	-1.804	Towards TC, SLC, or LLC: Enriched in Low A4 GC, decreased in all other cell types	mitosis	23.555	18.267	5.023
12815755	KIF22	kinesin family member 22	-2.393	Towards TC, SLC, or LLC: Enriched in Low A4 GC, decreased in all other cell types	mitosis	5.755	5.761	2.42
12689529	KIF23	kinesin family member 23	-1.621	Towards TC, SLC, or LLC: Enriched in Low A4 GC, decreased in all other cell types	mitosis	6.998	5.558	2.636
12846146	KIF2C	kinesin family member 2C	-1.941	Towards TC, SLC, or LLC: Enriched in Low A4 GC, decreased in all other cell types	mitosis	5.807	7.126	2.271
12909607	KIF4A	kinesin family member 4A	-1.805	Towards TC, SLC, or LLC: Enriched in Low A4 GC, decreased in all other cell types	mitosis	17.025	20.859	3.425
12692627	KNL1	kinetochore scaffold 1	-1.843	Towards TC, SLC, or LLC: Enriched in Low A4 GC, decreased in all other cell types	mitosis	16.466	18.685	3.45
12745867	KNTC1	kinetochore associated 1	-2.354	Towards TC, SLC, or LLC: Enriched in Low A4 GC, decreased in all other cell types	mitosis	19.647	19.328	3.738
12887402	LMNB1	lamin B1	-1.931	Towards TC, SLC, or LLC: Enriched in Low A4 GC, decreased in all other cell types	nuclear structure	7.812	6.935	2.055
12808600	LOC361346	similar to chromosome 18 open reading frame 54	-2.146	Towards TC, SLC, or LLC: Enriched in Low A4 GC, decreased in all other cell types	unknown	5.438	4.3	2.563
12716738	MASTL	microtubule associated serine/threonine kinase like	-1.817	Towards TC, SLC, or LLC: Enriched in Low A4 GC, decreased in all other cell types	mitosis	14.295	7.462	2.61
12890559	MELK	maternal embryonic leucine zipper kinase	-1.891	Towards TC, SLC, or LLC: Enriched in Low A4 GC, decreased in all other cell types	kinase	10.449	11.078	3.791
12792052	MIS18BP1	MIS18 binding protein 1	-1.728	Towards TC, SLC, or LLC: Enriched in Low A4 GC, decreased in all other cell types	mitosis	11.318	10.162	4.016
12822057	MKI67	marker of proliferation Ki-67	-1.669	Towards TC, SLC, or LLC: Enriched in Low A4 GC, decreased in all other cell types	mitosis	21.567	18.552	2.419
12871525	NCAPG	non-SMC condensin I complex subunit G	-2.213	Towards TC, SLC, or LLC: Enriched in Low A4 GC, decreased in all other cell types	mitosis	18.625	21.477	3.464
12854230	NCAPG2	non-SMC condensin II complex subunit G2	-1.645	Towards TC, SLC, or LLC: Enriched in Low A4 GC, decreased in all other cell types	mitosis	4.702	4.947	2.205
12808472	NDC80	NDC80, kinetochore complex component	-2.079	Towards TC, SLC, or LLC: Enriched in Low A4 GC, decreased in all other cell types	mitosis	18.001	22.866	4.465
12859994	NEDD1	neural precursor cell expressed, developmentally down-regulated 1	-1.663	Towards TC, SLC, or LLC: Enriched in Low A4 GC, decreased in all other cell types	mitosis	2.823	3.488	2.256
12736304	NEK2	NIMA related kinase 2	-1.539	Towards TC, SLC, or LLC: Enriched in Low A4 GC, decreased in all other cell types	mitosis	5.375	4.946	2.771
12740526	NPHS2	NPHS2, podocin	-2.127	Towards TC, SLC, or LLC: Enriched in Low A4 GC, decreased in all other cell types	protein-protein binding	4.952	4.401	3.322
12735189	NSL1	NSL1, MIS12 kinetochore complex component	-1.677	Towards TC, SLC, or LLC: Enriched in Low A4 GC, decreased in all other cell types	mitosis	2.834	2.738	2.152
12871619	NSUN7	NOP2/Sun RNA methyltransferase family member 7	-1.61	Towards TC, SLC, or LLC: Enriched in Low A4 GC, decreased in all other cell types	posttranscriptional modification	5.003	5.933	5.964
12899142	NT5DC1	5'-nucleotidase domain containing 1	-1.871	Towards TC, SLC, or LLC: Enriched in Low A4 GC, decreased in all other cell types	unknown	2.992	5.588	3.396
12761534	NUP88	nucleoporin 88	-1.675	Towards TC, SLC, or LLC: Enriched in Low A4 GC, decreased in all other cell types	molecular transport	2.945	2.106	2.078
12692009	NUSAP1	nucleolar and spindle associated protein 1	-2.323	Towards TC, SLC, or LLC: Enriched in Low A4 GC, decreased in all other cell types	mitosis	8.169	5.995	3.574
12862370	PARPBP	PARP1 binding protein	-2.179	Towards TC, SLC, or LLC: Enriched in Low A4 GC, decreased in all other cell types	DNA repair	8.916	9.285	3.88
12891134	PBK	PDZ binding kinase	-1.662	Towards TC, SLC, or LLC: Enriched in Low A4 GC, decreased in all other cell types	kinase	21.399	17.151	2.918
12700364	PLEK	pleckstrin	-1.9	Towards TC, SLC, or LLC: Enriched in Low A4 GC, decreased in all other cell types	platelet function	6.309	4.641	3.286
12791280	PRC1	protein regulator of cytokinesis 1	-1.622	Towards TC, SLC, or LLC: Enriched in Low A4 GC, decreased in all other cell types	mitosis	14.668	15.006	3.451
12859556	RACGAP1	Rac GTPase activating protein 1	-1.791	Towards TC, SLC, or LLC: Enriched in Low A4 GC, decreased in all other cell types	signaling	8.578	7.414	2.611
12863730	RAD51AP1	RAD51 associated protein 1	-1.883	Towards TC, SLC, or LLC: Enriched in Low A4 GC, decreased in all other cell types	DNA repair	4.801	4.699	2.357
12842304	RAD54L	RAD54-like (S. cerevisiae)	-1.755	Towards TC, SLC, or LLC: Enriched in Low A4 GC, decreased in all other cell types	DNA repair	5.013	5.082	2.34
12711883	RFC3	replication factor C subunit 3	-1.575	Towards TC, SLC, or LLC: Enriched in Low A4 GC, decreased in all other cell types	DNA replication	2.409	2.142	2.446
12899705	RGS17	regulator of G-protein signaling 17	-1.795	Towards TC, SLC, or LLC: Enriched in Low A4 GC, decreased in all other cell types	signaling	30.269	28.047	5.602
12709472	SKA3	spindle and kinetochore associated complex subunit 3	-1.75	Towards TC, SLC, or LLC: Enriched in Low A4 GC, decreased in all other cell types	mitosis	6.629	5.26	2.222
12837565	STIL	SCL/TAL1 interrupting locus	-1.792	Towards TC, SLC, or LLC: Enriched in Low A4 GC, decreased in all other cell types	protein-protein binding	6.877	10.517	3.268
12790500	TICRR	TOPBP1 interacting checkpoint and replication regulator	-1.772	Towards TC, SLC, or LLC: Enriched in Low A4 GC, decreased in all other cell types	DNA replication	5.727	6.649	2.737
12761510	TK1	thymidine kinase 1	-1.831	Towards TC, SLC, or LLC: Enriched in Low A4 GC, decreased in all other cell types	DNA replication	16.764	20.076	5.076
12858852	TMPO	thymopoietin	-1.583	Towards TC, SLC, or LLC: Enriched in Low A4 GC, decreased in all other cell types	nuclear structure	3.294	2.909	2.187
12773515	TOP2A	topoisomerase (DNA) II alpha	-1.753	Towards TC, SLC, or LLC: Enriched in Low A4 GC, decreased in all other cell types	chromosome structure	51.676	71.779	3.48
12714352	TPX2	TPX2, microtubule nucleation factor	-1.842	Towards TC, SLC, or LLC: Enriched in Low A4 GC, decreased in all other cell types	cytoskeletal dynamics	9.132	14.541	2.33
