# Supplementary material for: Transcriptomic data of bovine ovarian granulosa cells of control and High A4 cows
Source: Data Brief. 2021 Jun 11;37:107217. doi: 10.1016/j.dib.2021.107217 (PMC8220326; doi:10.1016/j.dib.2021.107217)
Supplement: Supplementary file 3 [file mmc3.xlsx]

## Sheet: Sheet1
Table 3. IPA Predicted Upstream Regulators for the High A4 GC Differentially Expressed Genes
Upstream Regulator	Molecule Type	Predicted Activation State	Activation z-score	Flags	p-value of overlap
bee venom	chemical - endogenous non-mammalian	Activated	2.438	bias	0.000819
BMS-690514	chemical drug	Activated	2.236	bias	3.23e-05
BNIP3L	other	Activated	2.449		3.56e-05
calcitriol	chemical drug	Activated	2.432		6.72e-13
CDKN1A	kinase	Activated	2.767		3.81e-25
CDKN2A	transcription regulator	Activated	3.77		4.04e-09
CTLA4	transmembrane receptor	Activated	2.236	bias	0.00103
fulvestrant	chemical drug	Activated	2.724		5.06e-08
GATA1	transcription regulator	Activated	2.333		0.000262
Irgm1	other	Activated	3	bias	1.04e-09
KDM5B	transcription regulator	Activated	3.286	bias	4.44e-08
let-7	microrna	Activated	3.707	bias	1.32e-09
LY294002	chemical - kinase inhibitor	Activated	2.985	bias	0.00176
medroxyprogesterone acetate	chemical drug	Activated	3.057		1.35e-11
miR-124-3p (and other miRNAs w/seed AAGGCAC)	mature microrna	Activated	2.797	bias	0.00513
miR-146a-5p (and other miRNAs w/seed GAGAACU)	mature microrna	Activated	2.219	bias	0.00278
miR-16-5p (and other miRNAs w/seed AGCAGCA)	mature microrna	Activated	2.619	bias	0.00845
mir-21	microrna	Activated	4.529	bias	1.49e-12
miR-291a-3p (and other miRNAs w/seed AAGUGCU)	mature microrna	Activated	2.236	bias	0.00323
NLRP3	other	Activated	2.449		0.000119
NUPR1	transcription regulator	Activated	4.642		1.14e-13
PAX6	transcription regulator	Activated	2		0.00958
PDCD1	phosphatase	Activated	2	bias	0.00301
PML	transcription regulator	Activated	2.621		0.000554
Rb	group	Activated	2.607	bias	8.13e-09
RB1	transcription regulator	Activated	3.086		4.68e-10
RBL1	transcription regulator	Activated	2.789	bias	9.32e-09
RBL2	other	Activated	2.621	bias	1.81e-07
SPARC	other	Activated	2		0.0352
TCF3	transcription regulator	Activated	3.742		2.37e-07
TP53	transcription regulator	Activated	3.905		9.59e-21
triamcinolone acetonide	chemical drug	Activated	2.228		0.0903
TWIST1	transcription regulator	Activated	2.236	bias	0.00702
uric acid	chemical - endogenous mammalian	Activated	2.646		8.33e-05
ZFP36	transcription regulator	Activated	2.596	bias	8.65e-07
1,4-bis[2-(3,5-dichloropyridyloxy)]benzene	chemical toxicant	Inhibited	-2.621	bias	0.00016
4-nitroquinoline-1-oxide	chemical toxicant	Inhibited	-2.236	bias	6.96e-07
ACTB	other	Inhibited	-2		3.37e-05
AHR	ligand-dependent nuclear receptor	Inhibited	-2.074		0.0126
ATF4	transcription regulator	Inhibited	-2.379	bias	0.0018
beta-estradiol	chemical - endogenous mammalian	Inhibited	-3.435	bias	4.18e-05
CCND1	transcription regulator	Inhibited	-3.162	bias	4.68e-14
CD24	other	Inhibited	-2.28	bias	2.68e-08
cisplatin	chemical drug	Inhibited	-2.476		0.0609
CREB1	transcription regulator	Inhibited	-2.558		0.00402
CSF2	cytokine	Inhibited	-4.563	bias	2.46e-13
CTNNB1	transcription regulator	Inhibited	-2.068	bias	0.00547
E2f	group	Inhibited	-2.608	bias	1.71e-08
E2F1	transcription regulator	Inhibited	-3.258	bias	5.56e-17
E2F3	transcription regulator	Inhibited	-2.828	bias	1.39e-08
EGF	growth factor	Inhibited	-2.78	bias	0.0111
ELAVL1	other	Inhibited	-2.449	bias	1.42e-06
EP400	other	Inhibited	-2.433	bias	5.43e-06
ERBB2	kinase	Inhibited	-3.77	bias	2.39e-14
ESR1	ligand-dependent nuclear receptor	Inhibited	-4.126		0.000137
estrogen	chemical drug	Inhibited	-2.86	bias	7.19e-07
FOXM1	transcription regulator	Inhibited	-3.522	bias	7.75e-11
FOXO1	transcription regulator	Inhibited	-4.214	bias	2.81e-09
GAST	other	Inhibited	-2.219	bias	0.00191
HGF	growth factor	Inhibited	-4.979	bias	7.1e-11
MAPK1	kinase	Inhibited	-2.126		0.0411
MAPK8	kinase	Inhibited	-2.197	bias	0.0346
Mek	group	Inhibited	-2.013	bias	0.0226
MITF	transcription regulator	Inhibited	-4.447	bias	3.3e-12
MYC	transcription regulator	Inhibited	-3.533	bias	2.91e-06
NKX2-3	transcription regulator	Inhibited	-2.236		0.102
P38 MAPK	group	Inhibited	-2.51	bias	0.0207
PDGF BB	complex	Inhibited	-2.032	bias	0.029
PTGER2	g-protein coupled receptor	Inhibited	-4.379	bias	7.65e-25
RABL6	other	Inhibited	-4.359	bias	3.79e-22
RARA	ligand-dependent nuclear receptor	Inhibited	-2.496		2.77e-06
S100A6	transporter	Inhibited	-2.236		1.68e-05
SP1	transcription regulator	Inhibited	-2.412	bias	0.0477
TBX2	transcription regulator	Inhibited	-3.464		4.55e-11
TNFSF11	cytokine	Inhibited	-2.545	bias	0.0248
trichostatin A	chemical drug	Inhibited	-2.911	bias	0.0145
Vegf	group	Inhibited	-4.742	bias	1.09e-08
