# Supplementary material for: Transcriptomic data of bovine ovarian granulosa cells of control and High A4 cows
Source: Data Brief. 2021 Jun 11;37:107217. doi: 10.1016/j.dib.2021.107217 (PMC8220326; doi:10.1016/j.dib.2021.107217)
Supplement: Supplementary file 4 [file mmc4.xlsx]

## Sheet: miRNA targets
Supplementary Table 4. All Predicted Targets of miRNAs Differentially Expressed in High A4 granulosa cells
miR-105a			miR-211	miR-2358			miR-2364		miR-2427	miR-2481	miR-326	miR-449b		miR-449d	miR-483	miR-584
ABHD4	FAM64A*	RGS17*	AP1S2*	ANK3*	MELK*	UTRN*	ABRACL*	MTHFD1L*	ACAD11*	AP1S2*	CKAP2L*	ACAD11*	ME1	ALCAM	LCMT2*	ANK3*
ABRACL*	FANCD2	RMI1*	BTBD1*	ATP13A3*	MKI67*	VAMP7*	ANK3*	NCAPD3*	CASC5*	AS3MT	NSL1*	ALDH1A1	MED21*	ANK3*		ASB15*
ACAD11*	FBXO32*	SCO1*	EEF1E1*	AURKA*	MLF1IP	ZNF367	AP1S2*	NINJ1	CENPO*	BAG2*	SETD7*	ANK3*	MSH2*	AP1S2*		ATP13A3*
ANK3*	HMGB2*	SEPT10*	SETD7*	BAG2*	MRPS30*		AURKB	NPHS2	CENPP*	CKAP2L*		ASB15*	MTHFD1L*	BAG2*		CASC5*
AP1S2*	KIAA0101*	SETD7*	TOMM70A*	CCDC41*	MTHFD1L*		BAG2*	NSL1*	CYBRD1*	HDAC5*		ATP13A3*	MYLIP*	CYBRD1*		CENPP*
ASB15*	KIF18A	SGOL1*	TTYH1	CDC14A*	NSL1*		BRCA1	PCYT2	DSN1*	KNTC1*		AURKA*	NCAPD3*	RGS17*		CLMN*
ATP13A3*	MELK*	SIDT2*		CENPF*	NT5DC1*		CARS	PDCL	DZIP1*	MIS18BP1*		CCDC41*	NDRG4*	SIDT2*		CYBRD1*
BAG2*	MIS18BP1*	SLC22A3*		CENPP*	PARPBP		CENPF*	PLEK*	FBXO32*	MSH2*		CCT4*	NSL1*	SMC6*		EEF1E1*
BTBD1*	MKI67*	SMC6*		CEP97*	PRSS23*		CENPO*	RAD54B*	FOS*	NDRG4*		CDC14A*	POC1A	TMEM246*		EGR1*
CA8	MSH2*	STX7*		CLMN*	RGS17*		CENPP*	RGS17*	GARS	NSL1*		CENPF*	PRC1	TSN*		FBXO32*
CCNA2	MSRA	TERF1*		DEPDC1*	RRAD		CLMN*	SCO1*	LCMT2*	TTF2*		CENPO*	SCO1*			KNTC1*
CCT4*	MTMR1	THOC1		DSN1*	SCO1*		CYBRD1*	SIDT2*	MIS18BP1*			CLMN*	SETD7*			MRPS30*
CD1B	MYLIP*	THUMPD1*		EEF1E1*	SEPT10*		DZIP1*	SKA3	NT5DC1*			CYBRD1*	SLC22A3*			MTHFD1L*
CDC14A*	NCAPG	TK1*		ENOPH1*	SGOL1*		ERC2*	SLC22A3*	PLEK*			DSN1*	THUMPD1*			NT5DC1*
CENPO*	NEDD1	TMEM246*		ERC2*	SLC22A3*		FBXO32*	ST3GAL4	PRSS23*			DZIP1*	TK1*			POC1B*
CEP97*	NOL10	TRIM37		FAM47E*	SNW1		FOS*	STX7*	RGS17*			EGR1*	UNG*			RELL1
CLMN*	NSL1*	TTF2*		FAM64A*	STX7*		GCLM*	TERF1*	RMI1*			FAM47E*	VAMP7*			SCO1*
CYBRD1*	PBK	USP46*		GCLM*	THAP2*		HDAC5*	THAP2*	TMEM246*			GCLM*	ZNF22			SLC22A3*
DCN	PLEK*	UTRN*		HJURP	THUMPD1*		HMGB2*	THEM4	TOMM70A*			HADH	ZNF570			STX7*
DEPDC1*	POC1B*	VAMP7*		HMGB2*	TMEM246*		JUN*	TSN*	UNG*			HDAC5*				THUMPD1*
DSN1*	PRSS23*			KIAA0101*	TOMM70A*		MASP1	VAMP7*	UTRN*			JUN*				TMEM246*
DZIP1*	RAD51AP1			KNTC1*	TTF2*		MRPS23					LCMT2*				TPX2
ENOPH1*	RAD54B*			MED21*	USP46*		MRPS30*					MCM3
Genes with (*) are potential targets of more than one differentially expressed miRNA.
