# Supplementary material for: Transcriptomic data of bovine ovarian granulosa cells of control and High A4 cows
Source: Data Brief. 2021 Jun 11;37:107217. doi: 10.1016/j.dib.2021.107217 (PMC8220326; doi:10.1016/j.dib.2021.107217)
Supplement: Supplementary file 5 [file mmc5.xlsx]

## Sheet: Sheet1
Supplementary Table 5. Follicle or Luteal Cell Shared Genes Differentially Expressed in High A4 granulsoa cells
Probe Set ID	Gene	Description	Expression Pattern Shift	Fold Change (High A4 GC vs Control GC)	Fold Change Follicle vs Luteal
12867807	CSRP2	cysteine and glycine rich protein 2	Towards follicular	-1.808	-3.30449
12847198	DNAJB4	DnaJ heat shock protein family (Hsp40) member B4	Towards follicular	-1.873	-8.17129
12877406	EGR1	early growth response 1	Towards follicular	-2.828	-6.30466
12687887	FOS	Fos proto-oncogene, AP-1 transcription factor subunit	Towards follicular	-3.093	-13.879
12881065	HIST1H2AE	histone cluster 1 H2A family member e	Towards follicular	-1.577	-6.53481
12887803	IFI30	IFI30, lysosomal thiol reductase	Towards follicular	1.693	2.83254
12780541	IGFBP5	insulin like growth factor binding protein 5	Towards follicular	-2.132	-12.394
12835737	JUN	Jun proto-oncogene, AP-1 transcription factor subunit	Towards follicular	-2.361	-8.44223
12700012	MXD1	MAX dimerization protein 1	Towards follicular	-1.542	-4.95862
12806585	MYLIP	myosin regulatory light chain interacting protein	Towards follicular	-1.626	-2.29411
12762576	PCYT2	phosphate cytidylyltransferase 2, ethanolamine	Towards follicular	-1.707	-2.27091
12821410	RBP4	retinol binding protein 4	Towards follicular	-1.583	-2.01406
12742746	SETD7	SET domain containing lysine methyltransferase 7	Towards follicular	-1.567	-3.06549
12694111	SQRDL	sulfide quinone reductase-like (yeast)	Towards follicular	-1.677	-5.24204
12790703	UNC79	unc-79 homolog (C. elegans)	Towards follicular	1.645	4.24984
12896865	ABRACL	ABRA C-terminal like	Towards luteal	-2.091	2.96863
12854287	ANLN	anillin actin binding protein	Towards luteal	-1.838	8.78245
12697409	ARHGAP11A	Rho GTPase activating protein 11A	Towards luteal	-1.932	19.5756
12849070	ASB15	ankyrin repeat and SOCS box containing 15	Towards luteal	-1.642	5.98404
12740427	ASPM	abnormal spindle microtubule assembly	Towards luteal	-1.557	8.42515
12714015	AURKA	aurora kinase A	Towards luteal	-1.687	7.02961
12767740	AURKB	aurora kinase B	Towards luteal	-1.633	5.09489
12767708	BRCA1	BRCA1, DNA repair associated	Towards luteal	-1.724	4.61994
12700024	BUB1	BUB1 mitotic checkpoint serine/threonine kinase	Towards luteal	-1.789	7.73222
12869943	CCNA2	cyclin A2	Towards luteal	-1.73	11.7903
12847375	CDC14A	cell division cycle 14A	Towards luteal	-1.542	2.85932
12844886	CDC20	cell division cycle 20	Towards luteal	-1.63	11.0607
12843787	CDCA8	cell division cycle associated 8	Towards luteal	-1.677	7.31477
12866416	CDK2	cyclin dependent kinase 2	Towards luteal	-1.73	2.97846
12740194	CENPF	centromere protein F	Towards luteal	-1.565	17.7316
12708398	CENPO	centromere protein O	Towards luteal	-1.757	3.5204
12890056	CEP44	centrosomal protein 44	Towards luteal	-1.643	3.22028
12822732	CHST15	carbohydrate sulfotransferase 15	Towards luteal	2.527	-5.07296
12704554	CKAP2L	cytoskeleton associated protein 2 like	Towards luteal	-1.847	10.3208
12895589	CKS2	CDC28 protein kinase regulatory subunit 2	Towards luteal	-1.773	3.53257
12839301	DEPDC1	DEP domain containing 1	Towards luteal	-1.81	20.3318
12694290	DLGAP5	DLG associated protein 5	Towards luteal	-1.743	11.0278
12683782	ECT2	epithelial cell transforming 2	Towards luteal	-1.93	4.40111
12894921	ESCO2	establishment of sister chromatid cohesion N-acetyltransferase 2	Towards luteal	-2.541	8.97641
12772448	FAM64A	family with sequence similarity 64 member A	Towards luteal	-1.746	3.71348
12802519	HIST1H2BM	histone cluster 1 H2B family member m	Towards luteal	-2.874	9.9575
12804021	HIST1H3G	histone cluster 1 H3 family member g	Towards luteal	-1.794	10.6315
12847661	HJURP	Holliday junction recognition protein	Towards luteal	-1.702	5.90155
12895062	HMGB2	high mobility group box 2	Towards luteal	-1.513	5.07709
12876902	HMMR	hyaluronan mediated motility receptor	Towards luteal	-2.171	6.13818
12836813	IQGAP3	IQ motif containing GTPase activating protein 3	Towards luteal	-1.559	3.90427
12688260	Kcnn2	potassium intermediate/small conductance calcium-activated channel, subfamily N, member 2	Towards luteal	-1.963	5.11744
12691481	KIAA0101	KIAA0101	Towards luteal	-2.057	8.39247
12796835	KIF15	kinesin family member 15	Towards luteal	-2.036	9.40107
12732959	KIF18A	kinesin family member 18A	Towards luteal	-1.804	13.5562
12815755	KIF22	kinesin family member 22	Towards luteal	-2.393	4.26171
12689529	KIF23	kinesin family member 23	Towards luteal	-1.621	4.52154
12846146	KIF2C	kinesin family member 2C	Towards luteal	-1.941	4.81116
12909607	KIF4A	kinesin family member 4A	Towards luteal	-1.805	12.9442
12692627	KNL1	kinetochore scaffold 1	Towards luteal	-1.843	12.1405
12745867	KNTC1	kinetochore associated 1	Towards luteal	-2.354	13.4817
12887402	LMNB1	lamin B1	Towards luteal	-1.931	5.74321
12808600	LOC361346	similar to chromosome 18 open reading frame 54	Towards luteal	-2.146	3.54751
12716738	MASTL	microtubule associated serine/threonine kinase like	Towards luteal	-1.817	7.13944
12804452	MCM3	minichromosome maintenance complex component 3	Towards luteal	-1.552	2.78569
12776770	MCM6	minichromosome maintenance complex component 6	Towards luteal	-1.509	2.6253
12813792	MCM7	minichromosome maintenance complex component 7	Towards luteal	-1.601	2.2584
12890559	MELK	maternal embryonic leucine zipper kinase	Towards luteal	-1.891	7.38279
12792052	MIS18BP1	MIS18 binding protein 1	Towards luteal	-1.728	7.1813
12822057	MKI67	marker of proliferation Ki-67	Towards luteal	-1.669	14.9729
12869291	NCAPD2	non-SMC condensin I complex subunit D2	Towards luteal	-1.54	2.90788
12871525	NCAPG	non-SMC condensin I complex subunit G	Towards luteal	-2.213	13.8645
12854230	NCAPG2	non-SMC condensin II complex subunit G2	Towards luteal	-1.645	3.7084
12808472	NDC80	NDC80, kinetochore complex component	Towards luteal	-2.079	13.2477
12736304	NEK2	NIMA related kinase 2	Towards luteal	-1.539	3.6704
12862370	PARPBP	PARP1 binding protein	Towards luteal	-2.179	6.12919
12891134	PBK	PDZ binding kinase	Towards luteal	-1.662	13.646
12796403	POC1A	POC1 centriolar protein A	Towards luteal	-1.835	3.07651
12791280	PRC1	protein regulator of cytokinesis 1	Towards luteal	-1.622	10.2339
12898870	PRSS35	protease, serine 35	Towards luteal	-2.233	4.27237
12859556	RACGAP1	Rac GTPase activating protein 1	Towards luteal	-1.791	5.85392
12868512	RAD51AP1*	RAD51 associated protein 1	Towards luteal	-1.883	3.54335
12842304	RAD54L	RAD54-like (S. cerevisiae)	Towards luteal	-1.755	3.80292
12899705	RGS17	regulator of G-protein signaling 17	Towards luteal	-1.795	19.2007
12709472	SKA3	spindle and kinetochore associated complex subunit 3	Towards luteal	-1.75	4.46307
12898333	SLC22A3	solute carrier family 22 member 3	Towards luteal	-1.681	4.45066
12837565	STIL	SCL/TAL1 interrupting locus	Towards luteal	-1.792	5.76568
12808881	THOC1	THO complex 1	Towards luteal	-1.606	2.33886
12790500	TICRR	TOPBP1 interacting checkpoint and replication regulator	Towards luteal	-1.772	4.5017
12761510	TK1	thymidine kinase 1	Towards luteal	-1.831	11.9085
12773515	TOP2A	topoisomerase (DNA) II alpha	Towards luteal	-1.753	39.5229
12714352	TPX2	TPX2, microtubule nucleation factor	Towards luteal	-1.842	8.40577
12846005	TTF2	transcription termination factor 2	Towards luteal	-2.009	2.6837
12874296	USP46	ubiquitin specific peptidase 46	Towards luteal	-1.512	2.5087
